# Supplementary material for: Invagination of Ectodermal Placodes Is Driven by Cell Intercalation-Mediated Contraction of the Suprabasal Tissue Canopy
Source: PLoS Biol. 2016 Mar 9;14(3):e1002405. doi: 10.1371/journal.pbio.1002405 (PMC4784948; doi:10.1371/journal.pbio.1002405)
Supplement: S1 Data — (XLSX) [file pbio.1002405.s001.xlsx]

## Sheet: Fig1
Measurement data for Fig.1: Flexing angles (degrees) before and after cutting
	experiment	sample	before	after	Fold change
	single cut	1	120	83	1.44578
		2	126	93	1.35484
		3	125	85	1.47059
		4	96	62	1.54839
			116.75	80.75	1.4549	AVG
			14.0801	13.2256	0.0797524	SD		p-value one-tailed, unpaired)
	double cut	1	120	140	0.857143			0.000282017
		2	130	140	0.928571
		3	139	139	1
					0.928571	AVG
					0.0714286	SD
	experiment	sample	cut width before (µm)	cut width after (µm)	Fold change
	tooth cut	1	18	22	1.22222
		2	15	33	2.2
		3	16	30	1.875
					1.76574	AVG
					0.497961	SD		p-value (one-tailed, unequal variance)
								0.0572438
	nasal cut	1	28	27	0.964286
		2	30	31	1.03333
					0.99881	AVG
					0.048824	SD

## Sheet: Fig2
Fig. 2 measurement data: cell pair centroid distance at beginning and end of timelapse (3.5 hours)
		cell pair centroid distance (µm)
		initial distance	final distance
		100	63
		84	64
		71	42
		69	38
		70	39
		52	42
		42	-19
		41	18
				0.023986

## Sheet: Fig3
Measurement data for Fig.3: Flexing angles (degrees) before and after cutting
		experiment	before	after	fold change
	DMSO	1	153	128	1.19531
		2	98	69	1.42029
		3	113	80	1.4125
					1.3427	AVG	0.301723
					0.104268	SD
	cytochalasin-treated	1	72	63	1.14286
		2	114	109	1.04587
		3	126	117	1.07692
					1.08855	AVG
					0.0495273	SD
	blebbistatin-treated	1	130	122	1.06557
		2	76	72	1.05556
		3	105	111	0.945946
					1.02236	AVG
					0.0663645	SD

## Sheet: Fig4
Measurement data for Fig.4: Flexing angles (degrees) before and after cutting
		experiment	before	after	fold change
	Control	1	93	58	1.60345
		2	104	69	1.50725
		3	99	71	1.39437
					1.50169	AVG
					0.0854479	SD
	EGTA-treated	1	92	105	0.87619
		2	101	117	0.863248
		3	85	97	0.876289
					0.871909	AVG
					0.00612448	SD

## Sheet: FigS1
Measurement data for Fig. S1: cell dimensions (all in µm) and ratios (dimensionless)
PANEL D						PANEL E							PANEL F
													Base/Apex ratio
		Flat region (buccal)	Concave region	Flat region (lingual)		Flat region (buccal)		Concave region		Flat region (lingual)			Flat region (buccal)	Concave region	Flat region (lingual)
sample1	basal cells	8	28	13		base	apex	base	apex	base	apex
	total cells	33	59	36		121.48	80.57	67	11	34	38		1.50776	6.09091	1.0625
fractional abundance		0.242424	0.474576	0.361111		44.47	85.76	78	12	55	28		0.51854	6.5	0.555556
sample2	basal cells	8	14	17		43.91	93.08	78	18	13	34		0.471745	4.33333	1.24176
	total cells	21	58	36		83.73	44.45	60	10	45	52		1.88369	6	0.494505
fractional abundance		0.380952	0.241379	0.472222		62.48	31.19	70	21	38	82		2.00321	3.33333	0.395833
sample3	basal cells	7	30	8		83.73	44.45	58	10	67	63		1.88369	5.8	0.705263
	total cells	15	80	36		89.26	62.36	78	15	38	28		1.43137	5.2	1.02703
fractional abundance		0.466667	0.375	0.222222		154.07	87.03	78	23	23	16		1.77031	3.3913	0.255556
						68.18	81.38	85	17	46	23		0.837798	5	0.494624
						36.2	36.69	38	32	66	53		0.986645	1.1875	0.666667
						81.52	95.11	67	30	55	30		0.857113	2.23333	0.56701
		0.242424	0.474576	0.361111		37.13	134.4	45	35	48	136		0.276265	1.28571	0.533333
		0.380952	0.241379	0.472222		71.4	46.97	45	35	59	28		1.52012	1.28571	0.62766
		0.466667	0.375	0.222222		43.26	179.93	100	85	17	23		0.240427	1.17647	1.21429
	AVG fractional abundance	0.363348	0.363652	0.351852		79.73	118.34	78	45	46	154		0.673737	1.73333	1.06667
	STDEV fractional abundance	0.113153	0.117012	0.125257		94.08	66.17	45	38	63.68	44.06		1.42179	1.18421	0.649796
	p-values (paired, one-tail)	0.499079				92.09	87.17	45	44	77.05	70.05		1.05644	1.02273	0.778283
			0.465842			74.6	80.81	45	33	93.89	32.75		0.923153	1.36364	0.948384
						33.78	70.98	35	31	56.92	79.29		0.475909	1.12903	0.599158
						24.75	58.79	86	51	92.63	55.27		0.42099	1.68627	0.975053
						35.83	67.62	70	55	82.01	70.89		0.529873	1.27273	0.911222
						37.01	138.06	60	43	53.35	62.68		0.268072	1.39535	1.21364
						69.15	167.19	70	33	34.47	33.46		0.413601	2.12121	0.374674
						93.7	76.15	54	32	99.56	97.18		1.23047	1.6875	1.10622
						71.32	30.78	48	39	106.95	100.58		2.31709	1.23077	1.11406
						30.25	43.67	45	40	104.69	87.77		0.692695	1.125	1.13793
						76.41	100.01	34	31	45.52	22.18		0.764024	1.09677	0.489462
						73.82	76.56	95	30	79.96	72.59		0.964211	3.16667	0.841684
						72.58	98.51	97	17	94.73	71.52		0.736778	5.70588	0.976598
						98.52	86.7	38	39	39.54	84.92		1.13633	0.974359	0.399394
						44.77	42.89	36	32	115.43	121.39		1.04383	1.125	1.2024
						84.13	18.77	98	85	30.85	43.63		4.48215	1.15294	0.825
						55.31	76.88	46	38	34.47	25.86		0.719433	1.21053	0.378791
						51.91	27.5	70	57	104.01	58.46		1.88764	1.22807	1.16865
						100.4	44.77	70	31	65.56	78.45		2.24257	2.25806	0.682917
						55.48	22.62	94	45	82.01	70.89		2.4527	2.08889	0.901209
						44.85	30.11	51	37	115.43	121.39		1.48954	1.37838	1.2024
						41	18	64	27	89.03	60.07		2.27778	2.37037	0.908469
						32	36	95	23	162.22	92.88		0.888889	4.13043	0.950722
						42	21	70	39	116.34	76.1		2	1.79487	1.21188
						47	19	30	16	68.06	51.73		2.47368	1.875	0.739783
						47	19	104	49	79.97	82.87		2.47368	2.12245	0.7997
						41	20	78	77	30.16	43.07		2.05	1.01299	0.320851
								83	35	50.45	74.35			2.37143	0.499505
								71	35	55.27	55.12			2.02857	0.558283
								44	68	79.37	81.21			0.647059	0.933765
								75	38	79.37	81.21			1.97368	0.933765
								80	30	81.69	110.58			2.66667	0.938966
										39.66	64.73				0.435824
										36.17	68.19				0.401889
										70.92	130.95				1.61182
										132.69	141.42				0.986064
										87.38	57.82				0.970889
										83.8	86.38				1.03455
										81.69	110.58				0.938966
										61.84	67.64				1.03067
										24.63	39.84				0.996105
										48.07	53.2				0.449252
										70.89	48.07				0.746211
										41.99	86.15				0.856939
										69.77	66.44				0.734421
										76.08	51.17				0.845333
										29.34	31.36				0.222273
										57.83	27.75				0.602396
										34.44	26.55				0.34099
										42.28	63.98				0.469778
										61.84	67.64				1.546
															0.765935
					Avg	64.3091	66.6842	65.6458	35.7708	65.1634	65.5569		1.31851	2.37809	0.802458
					stdev	27.3739	39.9818	20.3538	17.4846	29.4963	31.6899		0.84772	1.63053	0.308858
					p-value (paired, one-tail)								p-calue (unpaired, one-tail)
						0.441		2.2899e-11		0.457122			0.000122378
														1.72675e-12
					T- tests comparing basal to basal (unpaired, 2-tailed):
						0.790779
								0.922269
					T- tests comparing basal to basal (unpaired, 2-tailed):
							1.82371e-05
									3.40921e-09
